# Supplementary material for: Mesenchymal stem cells enhance selective ER-phagy to promote α-synuclein clearance in Parkinson’s disease
Source: Stem Cells Transl Med. 2025 Jun 10;14(6):szaf019. doi: 10.1093/stcltm/szaf019 (PMC12150288; doi:10.1093/stcltm/szaf019)
Supplement: szaf019_suppl_Supplementary_Material [file szaf019_suppl_supplementary_material.zip]

Archive with 2 entries (2 files):
- SCTM_Supplementary Information.docx
- SCTM_Supplementary figure1.tiff
